# Supplementary material for: Cellular uptake, transport mechanism and anti-inflammatory effect of cyanidin-3-glucoside nanoliposomes in Caco-2/RAW 264.7 co-culture model
Source: Front Nutr. 2022 Sep 26;9:995391. doi: 10.3389/fnut.2022.995391 (PMC9549275; doi:10.3389/fnut.2022.995391)
Supplement: Supplementary file 1 [file Table_1.XLSX]

## Sheet: Sheet1
The standard curve
concentration	absorbance
0.1	0.1375
0.5	0.2282
1	0.2977
2.5	0.8031
5	2.5339
25	13.9061
50	41.8993
200	182.907
AP-BL
C3G concentration	absorbance				C3G-NL concentration	absorbance
0.02	4.863	5.009	4.9419		0.02	5.1109	5.118	5.0918
0.04	4.9099	5.0352	4.9678		0.04	5.1356	5.1754	5.1086
0.06	5.0949	5.1008	5.1409		0.06	5.341	5.3497	5.2273
0.08	5.123	5.1866	5.1778		0.08	5.4417	5.3915	5.4321
0.1	5.2159	5.2249	5.2184		0.1	5.4827	5.4696	5.458
BL-AP
C3G concentration	absorbance				C3G-NL concentration	absorbance
0.02	2.1243	2.2564	2.3215		0.02	2.2354	2.2763	2.3687
0.04	2.4743	2.4901	2.4973		0.04	2.5432	2.5924	2.6108
0.06	2.6142	2.6529	2.6076		0.06	2.7085	2.7106	2.7175
0.08	2.8785	2.8648	2.8436		0.08	2.9065	2.8953	2.9147
0.1	2.9974	3.0242	3.0674		0.1	3.1769	3.0864	3.1465
